# Supplementary material for: Lithium crystallization at solid interfaces
Source: Nat Commun. 2023 May 24;14:2986. doi: 10.1038/s41467-023-38757-2 (PMC10209073; doi:10.1038/s41467-023-38757-2)
Supplement: Supplementary file 3 — Source data [file 41467_2023_38757_MOESM3_ESM.xlsx]

## Sheet: Figure1c
	Figure1c	The energy of Li metal slab referenced to crystalline bulk Li per area
		t(ns)	Pure_Li_metal
		10	0.192177
		10.1	0.188325
		10.2	0.181725
		10.3	0.17692
		10.4	0.172323
		10.5	0.17385
		10.6	0.173368
		10.7	0.1725
		10.8	0.172562
		10.9	0.167708
		11	0.170032
		11.1	0.173661
		11.2	0.176287
		11.3	0.18076
		11.4	0.187136
		11.5	0.186164
		11.6	0.188105
		11.7	0.193372
		11.8	0.20092
		11.9	0.204043
		12	0.199496
		12.1	0.209969
		12.2	0.215714
		12.3	0.215426
		12.4	0.224685
		12.5	0.224756
		12.6	0.22807
		12.7	0.226783
		12.8	0.225376
		12.9	0.23
		13	0.232096
		13.1	0.225808
		13.2	0.239929
		13.3	0.235862
		13.4	0.244539
		13.5	0.243768
		13.6	0.238037
		13.7	0.238142
		13.8	0.241723
		13.9	0.239341
		14	0.243054
		14.1	0.237828
		14.2	0.236886
		14.3	0.239841
		14.4	0.240404
		14.5	0.240699
		14.6	0.236256
		14.7	0.241151
		14.8	0.236248
		14.9	0.238527
		15	0.230496
		15.1	0.228312
		15.2	0.226306
		15.3	0.223293
		15.4	0.227019
		15.5	0.219523
		15.6	0.220538
		15.7	0.226762
		15.8	0.217227
		15.9	0.217962
		16	0.218685
		16.1	0.218534
		16.2	0.216238
		16.3	0.213517
		16.4	0.212832
		16.5	0.218929
		16.6	0.210024
		16.7	0.213433
		16.8	0.205558
		16.9	0.199952
		17	0.193752
		17.1	0.199052
		17.2	0.197474
		17.3	0.199532
		17.4	0.194544
		17.5	0.197621
		17.6	0.194393
		17.7	0.188057
		17.8	0.185197
		17.9	0.17881
		18	0.184701
		18.1	0.187939
		18.2	0.185615
		18.3	0.179142
		18.4	0.173393
		18.5	0.174932
		18.6	0.181837
		18.7	0.179096
		18.8	0.179214
		18.9	0.173324
		19	0.178398
		19.1	0.179084
		19.2	0.174937
		19.3	0.184206
		19.4	0.185209
		19.5	0.184139
		19.6	0.190554
		19.7	0.186845
		19.8	0.197784
		19.9	0.194879
		20	0.20249
		20.1	0.204457
		20.2	0.204676
		20.3	0.208112
		20.4	0.20927
		20.5	0.214214
		20.6	0.220404
		20.7	0.228918
		20.8	0.227433
		20.9	0.220148
		21	0.230472
		21.1	0.232192
		21.2	0.229695
		21.3	0.232578
		21.4	0.235551
		21.5	0.241538
		21.6	0.245422
		21.7	0.241496
		21.8	0.239194
		21.9	0.243232
		22	0.23846
		22.1	0.241425
		22.2	0.242258
		22.3	0.24703
		22.4	0.250017
		22.5	0.239722
		22.6	0.241036
		22.7	0.235572
		22.8	0.25192
		22.9	0.241695
		23	0.234877
		23.1	0.23683
		23.2	0.240096
		23.3	0.238563
		23.4	0.239797
		23.5	0.240413
		23.6	0.237744
		23.7	0.232677
		23.8	0.230306
		23.9	0.23659
		24	0.230308
		24.1	0.220011
		24.2	0.217675
		24.3	0.220819
		24.4	0.21979
		24.5	0.213811
		24.6	0.21353
		24.7	0.2126
		24.8	0.210643
		24.9	0.208118
		25	0.200003
		25.1	0.20575
		25.2	0.204421
		25.3	0.204374
		25.4	0.197263
		25.5	0.198875
		25.6	0.202881
		25.7	0.197992
		25.8	0.197258
		25.9	0.194524
		26	0.201059
		26.1	0.195887
		26.2	0.185954
		26.3	0.193441
		26.4	0.187961
		26.5	0.191724
		26.6	0.179978
		26.7	0.183063
		26.8	0.179825
		26.9	0.180633
		27	0.18464
		27.1	0.186702
		27.2	0.184604
		27.3	0.187186
		27.4	0.190529
		27.5	0.184062
		27.6	0.18662
		27.7	0.189882
		27.8	0.197014
		27.9	0.192428
		28	0.190408
		28.1	0.193608
		28.2	0.205247
		28.3	0.208208
		28.4	0.206383
		28.5	0.211436
		28.6	0.214493
		28.7	0.215219
		28.8	0.217701
		28.9	0.216896
		29	0.22231
		29.1	0.231054
		29.2	0.229849
		29.3	0.234719
		29.4	0.235043
		29.5	0.231551
		29.6	0.233224
		29.7	0.231589
		29.8	0.239795
		29.9	0.241916
		30	0.245445
		30.1	0.235966
		30.2	0.239703
		30.3	0.237336
		30.4	0.242447
		30.5	0.248134
		30.6	0.237861
		30.7	0.234259
		30.8	0.237829
		30.9	0.242258
		31	0.23524
		31.1	0.232987
		31.2	0.230414
		31.3	0.232476
		31.4	0.234364
		31.5	0.239525
		31.6	0.233762
		31.7	0.232522
		31.8	0.229272
		31.9	0.223809
		32	0.22476
		32.1	0.224882
		32.2	0.218548
		32.3	0.223315
		32.4	0.225599
		32.5	0.220054
		32.6	0.216621
		32.7	0.214262
		32.8	0.213147
		32.9	0.210975
		33	0.203163
		33.1	0.199128
		33.2	0.200213
		33.3	0.196457
		33.4	0.199148
		33.5	0.196202
		33.6	0.189903
		33.7	0.191809
		33.8	0.190413
		33.9	0.184006
		34	0.18252
		34.1	0.180049
		34.2	0.186704
		34.3	0.182579
		34.4	0.18032
		34.5	0.175415
		34.6	0.185775
		34.7	0.187381
		34.8	0.184617
		34.9	0.181428
		35	0.186387
		35.1	0.186826
		35.2	0.184168
		35.3	0.187874
		35.4	0.186955
		35.5	0.195506
		35.6	0.187768
		35.7	0.196345
		35.8	0.194825
		35.9	0.197109
		36	0.201049
		36.1	0.196538
		36.2	0.198788
		36.3	0.200648
		36.4	0.204966
		36.5	0.207055
		36.6	0.208343
		36.7	0.214076
		36.8	0.222199
		36.9	0.216611
		37	0.220992
		37.1	0.220362
		37.2	0.223309
		37.3	0.216413
		37.4	0.222402
		37.5	0.223687
		37.6	0.215893
		37.7	0.222451
		37.8	0.220656
		37.9	0.227633
		38	0.222391
		38.1	0.224003
		38.2	0.228908
		38.3	0.232144
		38.4	0.225047
		38.5	0.232423
		38.6	0.225014
		38.7	0.224795
		38.8	0.225888
		38.9	0.225288
		39	0.229276
		39.1	0.227124
		39.2	0.225921
		39.3	0.22707
		39.4	0.225306
		39.5	0.223422
		39.6	0.224962
		39.7	0.226027
		39.8	0.225166
		39.9	0.222634
		40	0.218389
		40.1	0.220561
		40.2	0.219245
		40.3	0.216318
		40.4	0.219392
		40.5	0.224743
		40.6	0.221231
		40.7	0.218711
		40.8	0.220781
		40.9	0.214394
		41	0.209719
		41.1	0.205442
		41.2	0.210734
		41.3	0.210452
		41.4	0.203565
		41.5	0.203317
		41.6	0.20445
		41.7	0.212978
		41.8	0.209977
		41.9	0.208912
		42	0.208651
		42.1	0.199217
		42.2	0.198389
		42.3	0.196646
		42.4	0.191439
		42.5	0.188367
		42.6	0.186681
		42.7	0.188231
		42.8	0.195281
		42.9	0.194162
		43	0.189672
		43.1	0.194383
		43.2	0.189763
		43.3	0.193119
		43.4	0.191357
		43.5	0.189299
		43.6	0.184402
		43.7	0.193972
		43.8	0.195904
		43.9	0.208529
		44	0.196494
		44.1	0.203548
		44.2	0.203576
		44.3	0.201147
		44.4	0.206908
		44.5	0.211218
		44.6	0.205514
		44.7	0.203864
		44.8	0.205171
		44.9	0.206825
		45	0.203749
		45.1	0.212405
		45.2	0.21023
		45.3	0.208472
		45.4	0.211778
		45.5	0.213215
		45.6	0.213248
		45.7	0.215871
		45.8	0.214716
		45.9	0.217365
		46	0.221876
		46.1	0.226097
		46.2	0.225529
		46.3	0.225384
		46.4	0.22773
		46.5	0.230882
		46.6	0.233282
		46.7	0.235051
		46.8	0.22978
		46.9	0.227119
		47	0.227627
		47.1	0.235924
		47.2	0.232776
		47.3	0.231151
		47.4	0.232056
		47.5	0.229694
		47.6	0.232472
		47.7	0.232257
		47.8	0.224658
		47.9	0.225884
		48	0.225463
		48.1	0.221002
		48.2	0.218847
		48.3	0.21757
		48.4	0.224533
		48.5	0.219649
		48.6	0.217737
		48.7	0.20853
		48.8	0.210813
		48.9	0.208692
		49	0.201556
		49.1	0.20771
		49.2	0.212367
		49.3	0.202882
		49.4	0.206025
		49.5	0.205758
		49.6	0.199781
		49.7	0.205612
		49.8	0.204143
		49.9	0.200879
		50	0.20218
		50.1	0.191037
		50.2	0.193137
		50.3	0.192272
		50.4	0.190533
		50.5	0.18745
		50.6	0.189003
		50.7	0.192477
		50.8	0.190826
		50.9	0.193699
		51	0.195137
		51.1	0.202858
		51.2	0.192336
		51.3	0.190448
		51.4	0.191411
		51.5	0.189918
		51.6	0.195886
		51.7	0.189742
		51.8	0.190382
		51.9	0.199989
		52	0.201216

## Sheet: Figure4e
	Figure4e	The energy of Li metal referenced to bulk crystalline Li per area
	t(ns)	HCP_nanoclusters		t(ns)	Na_dopants		t(ns)	Pure_Li_metal
	10	0.51326		10	0.299491		10	0.192177
	10.1	0.509165		10.1	0.301985		10.1	0.188325
	10.2	0.506321		10.2	0.306629		10.2	0.181725
	10.3	0.503649		10.3	0.305796		10.3	0.17692
	10.4	0.508651		10.4	0.303524		10.4	0.172323
	10.5	0.509098		10.5	0.307108		10.5	0.17385
	10.6	0.516051		10.6	0.307939		10.6	0.173368
	10.7	0.514671		10.7	0.300238		10.7	0.1725
	10.8	0.511265		10.8	0.304063		10.8	0.172562
	10.9	0.508648		10.9	0.306278		10.9	0.167708
	11	0.514011		11	0.306183		11	0.170032
	11.1	0.514313		11.1	0.309757		11.1	0.173661
	11.2	0.520067		11.2	0.302699		11.2	0.176287
	11.3	0.521878		11.3	0.30122		11.3	0.18076
	11.4	0.513932		11.4	0.304356		11.4	0.187136
	11.5	0.515487		11.5	0.309746		11.5	0.186164
	11.6	0.519624		11.6	0.302877		11.6	0.188105
	11.7	0.512502		11.7	0.303999		11.7	0.193372
	11.8	0.512921		11.8	0.300275		11.8	0.20092
	11.9	0.516093		11.9	0.29716		11.9	0.204043
	12	0.525456		12	0.297908		12	0.199496
	12.1	0.526367		12.1	0.298553		12.1	0.209969
	12.2	0.516368		12.2	0.297755		12.2	0.215714
	12.3	0.519043		12.3	0.299837		12.3	0.215426
	12.4	0.519298		12.4	0.293852		12.4	0.224685
	12.5	0.524656		12.5	0.294085		12.5	0.224756
	12.6	0.522506		12.6	0.294321		12.6	0.22807
	12.7	0.533884		12.7	0.28983		12.7	0.226783
	12.8	0.532702		12.8	0.29646		12.8	0.225376
	12.9	0.529284		12.9	0.299909		12.9	0.23
	13	0.532075		13	0.299686		13	0.232096
	13.1	0.531592		13.1	0.299955		13.1	0.225808
	13.2	0.530508		13.2	0.297806		13.2	0.239929
	13.3	0.531804		13.3	0.311197		13.3	0.235862
	13.4	0.532392		13.4	0.299427		13.4	0.244539
	13.5	0.534973		13.5	0.299314		13.5	0.243768
	13.6	0.531688		13.6	0.303365		13.6	0.238037
	13.7	0.532604		13.7	0.302292		13.7	0.238142
	13.8	0.538159		13.8	0.297432		13.8	0.241723
	13.9	0.533642		13.9	0.301913		13.9	0.239341
	14	0.53144		14	0.300323		14	0.243054
	14.1	0.531439		14.1	0.301199		14.1	0.237828
	14.2	0.532009		14.2	0.305748		14.2	0.236886
	14.3	0.530025		14.3	0.306436		14.3	0.239841
	14.4	0.530758		14.4	0.30388		14.4	0.240404
	14.5	0.532944		14.5	0.309632		14.5	0.240699
	14.6	0.532391		14.6	0.31351		14.6	0.236256
	14.7	0.524503		14.7	0.309485		14.7	0.241151
	14.8	0.530255		14.8	0.309426		14.8	0.236248
	14.9	0.525002		14.9	0.306924		14.9	0.238527
	15	0.524508		15	0.310232		15	0.230496
	15.1	0.520176		15.1	0.308337		15.1	0.228312
	15.2	0.516933		15.2	0.307931		15.2	0.226306
	15.3	0.524769		15.3	0.315837		15.3	0.223293
	15.4	0.523156		15.4	0.305911		15.4	0.227019
	15.5	0.515256		15.5	0.307564		15.5	0.219523
	15.6	0.51607		15.6	0.307809		15.6	0.220538
	15.7	0.515917		15.7	0.311355		15.7	0.226762
	15.8	0.518863		15.8	0.305057		15.8	0.217227
	15.9	0.519303		15.9	0.308662		15.9	0.217962
	16	0.514335		16	0.306228		16	0.218685
	16.1	0.508567		16.1	0.307774		16.1	0.218534
	16.2	0.510901		16.2	0.304516		16.2	0.216238
	16.3	0.510853		16.3	0.305845		16.3	0.213517
	16.4	0.506891		16.4	0.305258		16.4	0.212832
	16.5	0.508128		16.5	0.307697		16.5	0.218929
	16.6	0.510117		16.6	0.300845		16.6	0.210024
	16.7	0.511953		16.7	0.299611		16.7	0.213433
	16.8	0.507987		16.8	0.306541		16.8	0.205558
	16.9	0.507968		16.9	0.292073		16.9	0.199952
	17	0.507272		17	0.294764		17	0.193752
	17.1	0.503161		17.1	0.294333		17.1	0.199052
	17.2	0.511567		17.2	0.295192		17.2	0.197474
	17.3	0.507584		17.3	0.297942		17.3	0.199532
	17.4	0.505212		17.4	0.291358		17.4	0.194544
	17.5	0.504472		17.5	0.293248		17.5	0.197621
	17.6	0.504557		17.6	0.293446		17.6	0.194393
	17.7	0.500289		17.7	0.287293		17.7	0.188057
	17.8	0.505035		17.8	0.296022		17.8	0.185197
	17.9	0.498253		17.9	0.296955		17.9	0.17881
	18	0.498962		18	0.29286		18	0.184701
	18.1	0.497365		18.1	0.29875		18.1	0.187939
	18.2	0.505102		18.2	0.292887		18.2	0.185615
	18.3	0.509058		18.3	0.290454		18.3	0.179142
	18.4	0.502442		18.4	0.291668		18.4	0.173393
	18.5	0.50163		18.5	0.296161		18.5	0.174932
	18.6	0.501191		18.6	0.298808		18.6	0.181837
	18.7	0.509707		18.7	0.292049		18.7	0.179096
	18.8	0.50998		18.8	0.29603		18.8	0.179214
	18.9	0.507538		18.9	0.293934		18.9	0.173324
	19	0.509303		19	0.292378		19	0.178398
	19.1	0.512637		19.1	0.289007		19.1	0.179084
	19.2	0.520715		19.2	0.294082		19.2	0.174937
	19.3	0.514486		19.3	0.291739		19.3	0.184206
	19.4	0.513497		19.4	0.292548		19.4	0.185209
	19.5	0.521575		19.5	0.29311		19.5	0.184139
	19.6	0.515671		19.6	0.293004		19.6	0.190554
	19.7	0.520796		19.7	0.287111		19.7	0.186845
	19.8	0.525616		19.8	0.28916		19.8	0.197784
	19.9	0.523316		19.9	0.290859		19.9	0.194879
	20	0.527359		20	0.295162		20	0.20249
	20.1	0.520841		20.1	0.293412		20.1	0.204457
	20.2	0.527749		20.2	0.29329		20.2	0.204676
	20.3	0.530723		20.3	0.301015		20.3	0.208112
	20.4	0.527041		20.4	0.294965		20.4	0.20927
	20.5	0.530655		20.5	0.290485		20.5	0.214214
	20.6	0.53384		20.6	0.295142		20.6	0.220404
	20.7	0.527156		20.7	0.297331		20.7	0.228918
	20.8	0.532669		20.8	0.292198		20.8	0.227433
	20.9	0.529128		20.9	0.298122		20.9	0.220148
	21	0.535219		21	0.301773		21	0.230472
	21.1	0.531432		21.1	0.305491		21.1	0.232192
	21.2	0.534417		21.2	0.303822		21.2	0.229695
	21.3	0.530764		21.3	0.306189		21.3	0.232578
	21.4	0.532842		21.4	0.299024		21.4	0.235551
	21.5	0.536154		21.5	0.303776		21.5	0.241538
	21.6	0.536391		21.6	0.312753		21.6	0.245422
	21.7	0.542254		21.7	0.313057		21.7	0.241496
	21.8	0.53612		21.8	0.307792		21.8	0.239194
	21.9	0.535494		21.9	0.307791		21.9	0.243232
	22	0.539305		22	0.303768		22	0.23846
	22.1	0.536103		22.1	0.311501		22.1	0.241425
	22.2	0.533964		22.2	0.311282		22.2	0.242258
	22.3	0.532367		22.3	0.309677		22.3	0.24703
	22.4	0.529845		22.4	0.306		22.4	0.250017
	22.5	0.530524		22.5	0.316447		22.5	0.239722
	22.6	0.530231		22.6	0.31621		22.6	0.241036
	22.7	0.526225		22.7	0.308213		22.7	0.235572
	22.8	0.526366		22.8	0.317652		22.8	0.25192
	22.9	0.522582		22.9	0.312689		22.9	0.241695
	23	0.51667		23	0.314962		23	0.234877
	23.1	0.518069		23.1	0.315989		23.1	0.23683
	23.2	0.518452		23.2	0.313297		23.2	0.240096
	23.3	0.521161		23.3	0.315394		23.3	0.238563
	23.4	0.51646		23.4	0.319475		23.4	0.239797
	23.5	0.519509		23.5	0.314032		23.5	0.240413
	23.6	0.513841		23.6	0.319689		23.6	0.237744
	23.7	0.511703		23.7	0.314373		23.7	0.232677
	23.8	0.513538		23.8	0.314644		23.8	0.230306
	23.9	0.518192		23.9	0.311245		23.9	0.23659
	24	0.519488		24	0.319627		24	0.230308
	24.1	0.520057		24.1	0.314522		24.1	0.220011
	24.2	0.518711		24.2	0.310208		24.2	0.217675
	24.3	0.519557		24.3	0.304938		24.3	0.220819
	24.4	0.512655		24.4	0.306874		24.4	0.21979
	24.5	0.516148		24.5	0.312237		24.5	0.213811
	24.6	0.517996		24.6	0.305701		24.6	0.21353
	24.7	0.510562		24.7	0.303425		24.7	0.2126
	24.8	0.511939		24.8	0.304082		24.8	0.210643
	24.9	0.502207		24.9	0.299806		24.9	0.208118
	25	0.506239		25	0.292455		25	0.200003
	25.1	0.511653		25.1	0.295399		25.1	0.20575
	25.2	0.514134		25.2	0.29631		25.2	0.204421
	25.3	0.50504		25.3	0.296181		25.3	0.204374
	25.4	0.513983		25.4	0.295598		25.4	0.197263
	25.5	0.509953		25.5	0.298013		25.5	0.198875
	25.6	0.503124		25.6	0.300051		25.6	0.202881
	25.7	0.507951		25.7	0.291062		25.7	0.197992
	25.8	0.511247		25.8	0.295704		25.8	0.197258
	25.9	0.513346		25.9	0.296869		25.9	0.194524
	26	0.512259		26	0.295253		26	0.201059
	26.1	0.509497		26.1	0.298741		26.1	0.195887
	26.2	0.505585		26.2	0.298864		26.2	0.185954
	26.3	0.507866		26.3	0.297252		26.3	0.193441
	26.4	0.504379		26.4	0.305844		26.4	0.187961
	26.5	0.51053		26.5	0.296244		26.5	0.191724
	26.6	0.506041		26.6	0.297071		26.6	0.179978
	26.7	0.501243		26.7	0.297876		26.7	0.183063
	26.8	0.503853		26.8	0.292913		26.8	0.179825
	26.9	0.504153		26.9	0.302303		26.9	0.180633
	27	0.514582		27	0.299038		27	0.18464
	27.1	0.50429		27.1	0.298301		27.1	0.186702
	27.2	0.504603		27.2	0.298926		27.2	0.184604
	27.3	0.508208		27.3	0.302147		27.3	0.187186
	27.4	0.504148		27.4	0.294154		27.4	0.190529
	27.5	0.505767		27.5	0.29223		27.5	0.184062
	27.6	0.50469		27.6	0.298884		27.6	0.18662
	27.7	0.511255		27.7	0.291025		27.7	0.189882
	27.8	0.514945		27.8	0.290403		27.8	0.197014
	27.9	0.511773		27.9	0.289495		27.9	0.192428
	28	0.5183		28	0.295268		28	0.190408
	28.1	0.520923		28.1	0.29199		28.1	0.193608
	28.2	0.518818		28.2	0.292788		28.2	0.205247
	28.3	0.52225		28.3	0.294668		28.3	0.208208
	28.4	0.518787		28.4	0.292106		28.4	0.206383
	28.5	0.519308		28.5	0.291681		28.5	0.211436
	28.6	0.52152		28.6	0.301796		28.6	0.214493
	28.7	0.517661		28.7	0.294494		28.7	0.215219
	28.8	0.522047		28.8	0.301835		28.8	0.217701
	28.9	0.515805		28.9	0.291554		28.9	0.216896
	29	0.518744		29	0.294348		29	0.22231
	29.1	0.518773		29.1	0.2967		29.1	0.231054
	29.2	0.519854		29.2	0.290538		29.2	0.229849
	29.3	0.525071		29.3	0.286722		29.3	0.234719
	29.4	0.516823		29.4	0.289955		29.4	0.235043
	29.5	0.522193		29.5	0.289798		29.5	0.231551
	29.6	0.522674		29.6	0.289665		29.6	0.233224
	29.7	0.524609		29.7	0.295589		29.7	0.231589
	29.8	0.52297		29.8	0.293498		29.8	0.239795
	29.9	0.52067		29.9	0.295353		29.9	0.241916
	30	0.528252		30	0.29366		30	0.245445
	30.1	0.518284		30.1	0.295844		30.1	0.235966
	30.2	0.519801		30.2	0.297459		30.2	0.239703
	30.3	0.519538		30.3	0.300223		30.3	0.237336
	30.4	0.521361		30.4	0.301358		30.4	0.242447
	30.5	0.521465		30.5	0.296128		30.5	0.248134
	30.6	0.521593		30.6	0.306303		30.6	0.237861
	30.7	0.518098		30.7	0.309178		30.7	0.234259
	30.8	0.515416		30.8	0.308748		30.8	0.237829
	30.9	0.513371		30.9	0.310488		30.9	0.242258
	31	0.515783		31	0.306096		31	0.23524
	31.1	0.512381		31.1	0.304885		31.1	0.232987
	31.2	0.505853		31.2	0.316106		31.2	0.230414
	31.3	0.510306		31.3	0.313458		31.3	0.232476
	31.4	0.509382		31.4	0.310893		31.4	0.234364
	31.5	0.503747		31.5	0.316738		31.5	0.239525
	31.6	0.502288		31.6	0.311553		31.6	0.233762
	31.7	0.50262		31.7	0.321722		31.7	0.232522
	31.8	0.512051		31.8	0.313025		31.8	0.229272
	31.9	0.506685		31.9	0.319341		31.9	0.223809
	32	0.504339		32	0.311562		32	0.22476
	32.1	0.50454		32.1	0.317695		32.1	0.224882
	32.2	0.503274		32.2	0.310723		32.2	0.218548
	32.3	0.505928		32.3	0.304627		32.3	0.223315
	32.4	0.499858		32.4	0.310171		32.4	0.225599
	32.5	0.49448		32.5	0.304866		32.5	0.220054
	32.6	0.498287		32.6	0.305619		32.6	0.216621
	32.7	0.497978		32.7	0.300931		32.7	0.214262
	32.8	0.49557		32.8	0.301955		32.8	0.213147
	32.9	0.496673		32.9	0.29957		32.9	0.210975
	33	0.490611		33	0.298901		33	0.203163
	33.1	0.48927		33.1	0.296708		33.1	0.199128
	33.2	0.487627		33.2	0.29419		33.2	0.200213
	33.3	0.492621		33.3	0.295281		33.3	0.196457
	33.4	0.491788		33.4	0.29161		33.4	0.199148
	33.5	0.484407		33.5	0.298623		33.5	0.196202
	33.6	0.483918		33.6	0.302243		33.6	0.189903
	33.7	0.490953		33.7	0.300148		33.7	0.191809
	33.8	0.492741		33.8	0.293224		33.8	0.190413
	33.9	0.489671		33.9	0.292009		33.9	0.184006
	34	0.494738		34	0.292943		34	0.18252
	34.1	0.484223		34.1	0.295065		34.1	0.180049
	34.2	0.486168		34.2	0.289558		34.2	0.186704
	34.3	0.494949		34.3	0.28977		34.3	0.182579
	34.4	0.490025		34.4	0.294447		34.4	0.18032
	34.5	0.492944		34.5	0.294517		34.5	0.175415
	34.6	0.494562		34.6	0.288922		34.6	0.185775
	34.7	0.500013		34.7	0.290459		34.7	0.187381
	34.8	0.50507		34.8	0.290271		34.8	0.184617
	34.9	0.498234		34.9	0.285524		34.9	0.181428
	35	0.500826		35	0.292159		35	0.186387
	35.1	0.495564		35.1	0.295439		35.1	0.186826
	35.2	0.503786		35.2	0.290321		35.2	0.184168
	35.3	0.501513		35.3	0.291059		35.3	0.187874
	35.4	0.497425		35.4	0.292518		35.4	0.186955
	35.5	0.501844		35.5	0.293592		35.5	0.195506
	35.6	0.500309		35.6	0.291172		35.6	0.187768
	35.7	0.501424		35.7	0.295398		35.7	0.196345
	35.8	0.504753		35.8	0.296163		35.8	0.194825
	35.9	0.5101		35.9	0.292483		35.9	0.197109
	36	0.51502		36	0.284914		36	0.201049
	36.1	0.508262		36.1	0.291532		36.1	0.196538
	36.2	0.509146		36.2	0.285813		36.2	0.198788
	36.3	0.513348		36.3	0.29187		36.3	0.200648
	36.4	0.513662		36.4	0.292523		36.4	0.204966
	36.5	0.5168		36.5	0.292783		36.5	0.207055
	36.6	0.513825		36.6	0.292		36.6	0.208343
	36.7	0.518545		36.7	0.289177		36.7	0.214076
	36.8	0.518638		36.8	0.296437		36.8	0.222199
	36.9	0.522365		36.9	0.295244		36.9	0.216611
	37	0.518681		37	0.291928		37	0.220992
	37.1	0.521944		37.1	0.29296		37.1	0.220362
	37.2	0.524701		37.2	0.299136		37.2	0.223309
	37.3	0.52434		37.3	0.293809		37.3	0.216413
	37.4	0.520697		37.4	0.288149		37.4	0.222402
	37.5	0.523367		37.5	0.300525		37.5	0.223687
	37.6	0.529537		37.6	0.294183		37.6	0.215893
	37.7	0.525281		37.7	0.288636		37.7	0.222451
	37.8	0.520144		37.8	0.288431		37.8	0.220656
	37.9	0.523831		37.9	0.298078		37.9	0.227633
	38	0.519705		38	0.296304		38	0.222391
	38.1	0.523719		38.1	0.290858		38.1	0.224003
	38.2	0.527595		38.2	0.302126		38.2	0.228908
	38.3	0.522309		38.3	0.294271		38.3	0.232144
	38.4	0.524142		38.4	0.304326		38.4	0.225047
	38.5	0.521762		38.5	0.298185		38.5	0.232423
	38.6	0.528437		38.6	0.306345		38.6	0.225014
	38.7	0.53013		38.7	0.303969		38.7	0.224795
	38.8	0.52636		38.8	0.30103		38.8	0.225888
	38.9	0.526387		38.9	0.303768		38.9	0.225288
	39	0.524915		39	0.299		39	0.229276
	39.1	0.52615		39.1	0.306773		39.1	0.227124
	39.2	0.529941		39.2	0.309526		39.2	0.225921
	39.3	0.522487		39.3	0.305679		39.3	0.22707
	39.4	0.527129		39.4	0.31011		39.4	0.225306
	39.5	0.527088		39.5	0.306302		39.5	0.223422
	39.6	0.52547		39.6	0.309951		39.6	0.224962
	39.7	0.520307		39.7	0.301292		39.7	0.226027
	39.8	0.524551		39.8	0.306137		39.8	0.225166
	39.9	0.520301		39.9	0.309125		39.9	0.222634
	40	0.522994		40	0.307438		40	0.218389
	40.1	0.518666		40.1	0.312599		40.1	0.220561
	40.2	0.517381		40.2	0.310238		40.2	0.219245
	40.3	0.520069		40.3	0.311349		40.3	0.216318
	40.4	0.517954		40.4	0.314989		40.4	0.219392
	40.5	0.515621		40.5	0.309836		40.5	0.224743
	40.6	0.522412		40.6	0.308622		40.6	0.221231
	40.7	0.519034		40.7	0.306083		40.7	0.218711
	40.8	0.517853		40.8	0.305963		40.8	0.220781
	40.9	0.515849		40.9	0.303946		40.9	0.214394
	41	0.520334		41	0.307855		41	0.209719
	41.1	0.514646		41.1	0.303737		41.1	0.205442
	41.2	0.508346		41.2	0.308972		41.2	0.210734
	41.3	0.508128		41.3	0.296653		41.3	0.210452
	41.4	0.512015		41.4	0.307748		41.4	0.203565
	41.5	0.507531		41.5	0.301359		41.5	0.203317
	41.6	0.50759		41.6	0.300412		41.6	0.20445
	41.7	0.512258		41.7	0.297719		41.7	0.212978
	41.8	0.50852		41.8	0.295976		41.8	0.209977
	41.9	0.503768		41.9	0.292908		41.9	0.208912
	42	0.507831		42	0.300087		42	0.208651
	42.1	0.513573		42.1	0.288033		42.1	0.199217
	42.2	0.508351		42.2	0.289839		42.2	0.198389
	42.3	0.50692		42.3	0.29209		42.3	0.196646
	42.4	0.510846		42.4	0.291539		42.4	0.191439
	42.5	0.512101		42.5	0.29279		42.5	0.188367
	42.6	0.502446		42.6	0.295679		42.6	0.186681
	42.7	0.501241		42.7	0.299274		42.7	0.188231
	42.8	0.503822		42.8	0.295409		42.8	0.195281
	42.9	0.510263		42.9	0.294028		42.9	0.194162
	43	0.5045		43	0.292288		43	0.189672
	43.1	0.505156		43.1	0.289685		43.1	0.194383
	43.2	0.509171		43.2	0.294099		43.2	0.189763
	43.3	0.512363		43.3	0.297467		43.3	0.193119
	43.4	0.50941		43.4	0.29525		43.4	0.191357
	43.5	0.50563		43.5	0.295848		43.5	0.189299
	43.6	0.512404		43.6	0.304039		43.6	0.184402
	43.7	0.510339		43.7	0.298313		43.7	0.193972
	43.8	0.505555		43.8	0.297844		43.8	0.195904
	43.9	0.515505		43.9	0.301722		43.9	0.208529
	44	0.51568		44	0.296201		44	0.196494
	44.1	0.516077		44.1	0.296331		44.1	0.203548
	44.2	0.51242		44.2	0.299255		44.2	0.203576
	44.3	0.51124		44.3	0.300147		44.3	0.201147
	44.4	0.50227		44.4	0.296287		44.4	0.206908
	44.5	0.503738		44.5	0.286351		44.5	0.211218
	44.6	0.507273		44.6	0.293327		44.6	0.205514
	44.7	0.502471		44.7	0.294186		44.7	0.203864
	44.8	0.510293		44.8	0.302368		44.8	0.205171
	44.9	0.512472		44.9	0.288126		44.9	0.206825
	45	0.514342		45	0.288455		45	0.203749
	45.1	0.512323		45.1	0.298393		45.1	0.212405
	45.2	0.514851		45.2	0.295353		45.2	0.21023
	45.3	0.52396		45.3	0.293822		45.3	0.208472
	45.4	0.525425		45.4	0.290459		45.4	0.211778
	45.5	0.520587		45.5	0.294314		45.5	0.213215
	45.6	0.513855		45.6	0.303218		45.6	0.213248
	45.7	0.522575		45.7	0.297364		45.7	0.215871
	45.8	0.524069		45.8	0.297728		45.8	0.214716
	45.9	0.517788		45.9	0.305308		45.9	0.217365
	46	0.51935		46	0.306307		46	0.221876
	46.1	0.524649		46.1	0.302522		46.1	0.226097
	46.2	0.520996		46.2	0.304909		46.2	0.225529
	46.3	0.523366		46.3	0.302626		46.3	0.225384
	46.4	0.519211		46.4	0.307602		46.4	0.22773
	46.5	0.516909		46.5	0.307605		46.5	0.230882
	46.6	0.516256		46.6	0.30288		46.6	0.233282
	46.7	0.52456		46.7	0.298886		46.7	0.235051
	46.8	0.514937		46.8	0.294822		46.8	0.22978
	46.9	0.521043		46.9	0.292487		46.9	0.227119
	47	0.517064		47	0.297024		47	0.227627
	47.1	0.514075		47.1	0.305542		47.1	0.235924
	47.2	0.519882		47.2	0.301724		47.2	0.232776
	47.3	0.523272		47.3	0.299409		47.3	0.231151
	47.4	0.516019		47.4	0.302834		47.4	0.232056
	47.5	0.515476		47.5	0.301088		47.5	0.229694
	47.6	0.516223		47.6	0.299168		47.6	0.232472
	47.7	0.510359		47.7	0.298866		47.7	0.232257
	47.8	0.513567		47.8	0.303664		47.8	0.224658
	47.9	0.512616		47.9	0.303738		47.9	0.225884
	48	0.515225		48	0.30098		48	0.225463
	48.1	0.516253		48.1	0.300479		48.1	0.221002
	48.2	0.50501		48.2	0.306453		48.2	0.218847
	48.3	0.496766		48.3	0.303294		48.3	0.21757
	48.4	0.505472		48.4	0.303289		48.4	0.224533
	48.5	0.501563		48.5	0.303567		48.5	0.219649
	48.6	0.496738		48.6	0.306548		48.6	0.217737
	48.7	0.502317		48.7	0.304695		48.7	0.20853
	48.8	0.500063		48.8	0.304948		48.8	0.210813
	48.9	0.495711		48.9	0.306666		48.9	0.208692
	49	0.500157		49	0.299996		49	0.201556
	49.1	0.502529		49.1	0.305462		49.1	0.20771
	49.2	0.500446		49.2	0.300438		49.2	0.212367
	49.3	0.500869		49.3	0.304337		49.3	0.202882
	49.4	0.501591		49.4	0.306526		49.4	0.206025
	49.5	0.497561		49.5	0.30262		49.5	0.205758
	49.6	0.50179		49.6	0.300518		49.6	0.199781
	49.7	0.499466		49.7	0.306199		49.7	0.205612
	49.8	0.50042		49.8	0.3001		49.8	0.204143
	49.9	0.496479		49.9	0.298773		49.9	0.200879
	50	0.492781		50	0.2967		50	0.20218
	50.1	0.500954		50.1	0.303781		50.1	0.191037
	50.2	0.502053		50.2	0.29763		50.2	0.193137
	50.3	0.499618		50.3	0.295181		50.3	0.192272
	50.4	0.502395		50.4	0.295793		50.4	0.190533
	50.5	0.496585		50.5	0.291175		50.5	0.18745
	50.6	0.5011		50.6	0.29446		50.6	0.189003
	50.7	0.497486		50.7	0.293783		50.7	0.192477
	50.8	0.498174		50.8	0.288852		50.8	0.190826
	50.9	0.501431		50.9	0.288573		50.9	0.193699
	51	0.502769		51	0.290605		51	0.195137
	51.1	0.502382		51.1	0.29634		51.1	0.202858
	51.2	0.495978		51.2	0.291827		51.2	0.192336
	51.3	0.500308		51.3	0.291507		51.3	0.190448
	51.4	0.499145		51.4	0.287878		51.4	0.191411
	51.5	0.50234		51.5	0.290078		51.5	0.189918
	51.6	0.499259		51.6	0.28321		51.6	0.195886
	51.7	0.507335		51.7	0.285022		51.7	0.189742
	51.8	0.508025		51.8	0.289238		51.8	0.190382
	51.9	0.502396		51.9	0.292379		51.9	0.199989
	52	0.503183		52	0.296597		52	0.201216
